# Supplementary material for: Endoscopic Ultrasound-Guided Anastomoses of the Gastrointestinal Tract: A Multicentric Experience
Source: Cancers (Basel). 2025 Mar 6;17(5):910. doi: 10.3390/cancers17050910 (PMC11899671; doi:10.3390/cancers17050910)
Supplement: Supplementary file 1 [file cancers-17-00910-s001.zip]

Archive with 1 entries (1 files):
- cancers-3446610-supplementary.pdf
